# Supplementary material for: Key Maize Drought-Responsive Genes and Pathways Revealed by Comparative Transcriptome and Physiological Analyses of Contrasting Inbred Lines
Source: Int J Mol Sci. 2019 Mar 13;20(6):1268. doi: 10.3390/ijms20061268 (PMC6470692; doi:10.3390/ijms20061268)
Supplement: Supplementary file 1 [file ijms-20-01268-s001.zip]

Archive with 3 entries (2 files):
- ijms-448766-SI-final/
- ijms-448766-SI-final/Supplementary Figures.pdf
- ijms-448766-SI-final/Supplementary Tables.zip
